# Supplementary material for: In and out of the rRNA genes: characterization of Pokey elements in the sequenced Daphnia genome
Source: Mob DNA. 2013 Sep 23;4:20. doi: 10.1186/1759-8753-4-20 (PMC3849761; doi:10.1186/1759-8753-4-20)
Supplement: Additional file 1 — Consensus sequences of the rDNA unit, Pokey and mPok from the Daphnia genome sequence. The sequences are provided in Fasta format. The highly length-variable region at the 5′ end of Pokey elements has been omitted and is indicated by several Xs. [file 1759-8753-4-20-S1.txt]

Additional file 1.  Consensus sequences of the rDNA unit, Pokey and mPok from the Daphnia genome sequence.  
The sequences are provided in Fasta format.  
The highly length-variable region at the 5' end of Pokey elements has been omitted and is indicated by several Xs. 

>PokeyAConcensus
CCCTTTTTCGACTGACGGGACWTTTTTTTTCGACSGCYTTYARTAGGGTCTGGCGGKAGCTCRSCCACA GACACGAGAGATTTCAAATCRGCTAAATTCWTTCYTATCAAAGCTGAWATCTCGAAATCCATCCTACAGAATTGAATKRCCWTRSAMCGAAAAATTAATTRACYTAYCGTCTTTCGATGAWAAAAAGGWGGAGAAAWTAAAAMGAGTATTTCTCGTGTTTTACCGAGTTTTCGGTGACGGGACATTTCTGGCACGTCAGGYGGCTCYGATCGAAGTCTACACGAGAACCTTCGATCCGGAYCGYCGGGACWTATAAGTCTCYGCCAGATATGTCCCTCCAGGYGGCTGCAATTTATCAAAAKCCCRGXXXXXXXXXXMAAAAAAWGGGWTCAARTGAATTTGRAGCSGGTGGTTGGATAGATMKMRAARRGSARRSRRRMGARRMGAADAGVRMRVVSVRAATTTCTTTAGTAGYTTCGACGCAAAWWCKTTGGTATCKACGGGGAGCTTTGKGRAATGGARCGAAGACRMAGAATKGGRAGTTGTCCGGTTCGGCGTTRGTTGTAGTTTCATTTCCWYCGTRGCWRAGCTCCTTTCCRTCCAACGGTTCTTWTGAATTGATTTTGAAGTCKTCGWGGCGCTATTAGTGCCCGTGTAATTMAATTTTACACAAAGCCTCTTGTACTTTCTTATCCGTGCGTTGATTACTGCTGTCTCGTGAGGAAACTCCGAAMGGYGGTGAAAGGCGYTGGATAAGAATCAGCCCCGGTAACTCCTGCATRTGCATGCTTTYCCCCTGCATGATARAATAAGACCGTCRTATAAGGCTTAGRACGTAAGGCAATTCGTTATCCTTTTGSCGAATTCACAAAGACTAATCGTGMCTTTTTTTCGATTCTGTATTTTCAGATTGATTAAAAATGGCGARAAATAAGAARAGACVYAAGAWMTWSRARGTCRAGAGCGGTKAAARAKTCWGCCAAGAAHGCCGCTRAMGCCKCTGYATTAAARAGGMRGCARYWRAAAGARGMAARRGAACGWKWAGCTGGWRATMAAGAGCCGKYMATCGATWYTGATACYGKACMKGAGGCTCAAGATCRGGAGGAGGAGGCGGTTGCCGTCGAGGAGCCGGTYGAGGAGCCGGTCGAGGAGCCGGTCGAGGAGCCGGWTGAGGRGCCTGGTCAGGAGTYGGTTGCTTCSCAGCGGCCGGAGCTTGATCAGGATCCGGAAAWAGAGGAYGAAMCATCTGCCTCAGAGGATGAWGRACAAAAAGCTKGGACWGAAGRAGAGGAGCCGGTGGWARARCCAWTAAYMMMGAAAGAYSTTASAGTTCRACTKGAACGATTGGWTCTATCACCGGCGACGCTTCAAAGACTYAAAAGAGTTCAAAAAGCGRARAAAAGAAAGRAACGTGAAGACAGTTCARAGAGTGGYTCCTCCCCACCDAAACGAACCAGAAGTMAGACCCGAAGACCAAYTAGWGCAGGGTCTTCTTCTGAAACGGCCGATCCCGATGGTGAAGTRACACGGYACTWCACAGGGAAAAAGGTCGGTCTCACGAACGCGACTTTGAGGTGTCGTGGGCCTCGCGTGCTTACAGCGCATCCGTTCCGGCTGGCCAAAAAAACGAACTCAGATTCGGCCAAGCTGAACATGCAAAAGAAGGCCGATGCCAAAAAARTCGCCCAMCATAAAGCCGTCAACCGGAATTGGAARGAATGCAAAGTCTGGGGCGACGTTGGGAGACRATCACGGGSTGATGATGATTCACCGAGGCCTCAGTTCCAGGAAAGGGCAATTCAGTTTGCACCCCTAGAAGAACCAGGCCCCGTGTTGAGTCAATTCARTCSWTTTTCGAMTCCCCTCGGAGTTTTCAAGTCGATGCTTGGTGGTGAGGACACTTTGTACCTTCTTCGGGAGGCAACAAATGACTACATCGCYGAATTCTGGAGTTCAAGGAAGACGCCACCGTCKMGAAAAGTGGGTGGCAAGCCTGAAGGCAGGTTAATCGGCCCGCGGTTGCCTGCTGGGGGTTTTGTCACAGACCACGAACTTRTAGCCTTYTTTGGCATACAGTTYTTGATCGGATATCACCGTCTGCCCGAGCTGTCGATGTTCTGGGAGCAGCAACCAGACRCTGGTCTCGGGCTCGGAATAATTCAACAGGCCATGACTCGCGAGCGATTCAAATTCATWTCYAAACACATAGCTTGCGMAAGYCCATGGGATGATGTTGACCCTAATTCTGACGACCCGGATCAGGAGCCAGAGCGACCGGATCCTATCCGTAAGATCCGTCCTCTGGTCAAMAGACTMAATGAACGCTATCATGCGTGTAGAAAGCCTCCTAGGGGTCAGAGCATCGACGAGTCTATGGTCAAATTCAAAGGCCGCTCARTGCTGAGGCAGACGATGAAGAACAAACCGATCAAGTCTGGYTTCAAAATYTGGAGCCGCTGTTGCCATMGTGGGTATACCTATMAGTTTGAGATCTATCAAGGAGCTCGCTT TGGGGAAAAGCAAGGAAGATCTCGKAATAACGAGGCGGTGGAGAGAGTTGTCGTTGATCTTTGTCARCCCCTGACAGATCAAGGTTTCGTAGTGGCCTTTGACCGGTTCTTTACGAGCATTGCCCTCCTGGAYAAGCTCCGCGAGAAYGGTGTCAACGCCGTTGGAACGATTCTTCCAAGTCGGGTCAACCARCCCATCATGACGAAGAATGAGTCGAACCTGCGGCCGGACGAATTTGCAGCCAAGTTCGGTGGTGAGCCCGGAACATGCCGAAAGGGAATCTTCGTATGGAGAGACACTAAGGCGTTTCGGGTCGCTTCCAACTATCACGGCTCAGATATTGTCAAGGTCAGGAGAAAGCAGCGTGATGGTTCGTTCMRAWCAAAGTCTTGTCCAAAAGCTATTGACGATTATGTCAA TAACATGGGYGGTGTAGACACGGCGAACCAGCTGCGTTCTTACTACGAGAGAGACCGTAAAKCMAAAAAATKKTGGCACCGTCTCTTATACTCTCTCTTGGAGACATGTCTGGTSAACAGCTGGRTATGCTTCAAYGATATGGTGAGATCGCAGATGGCGGAAATTAAAACTTCRTACACACAATAATTTCCGTTTTTTTCTTGACTTAGGTCGAGRAKAATTATCTGGAGWATTWCGAAGYTCMRATGMCGTTTCTCGAGTTCAAACGRAACGTCACGATGGSTCTTTTGTCMMACGCYCTGAATGAAAATAAAAACMAAGCTGGTCGAGCCGGGCGAATGATGCCAACYATTCACCCTTCCGCTGAACCAGGAGCRAAGCGGCGKAAAAGTCGACTGAGTGTAAGGGACGACATTCGRTTCACTGGTGTGGGYCTCCATCTACCCATCTTYGGGGAGGCGAGAGGCAGGTGCGAGTGGTGCCAGRYAACGACAMMMAMAAAATTGGAATCAAGACCATTCTCAAAGTGCAARCAATGTAATGTGTTTTTGTGTCTCGGGAAGAAGAGAAATTGCTTCGTCGAGTWTCACGATGAGAATTACTTATTTGAGGAGGAGGCTCCGCTGGCCGAGGTGGAAGCTGTYTATTCCGCTTCGGAGGAATCAGACGGCCAAGCTTCTGACCATGAGCCAACCAACAAGGAGTGTTCTTCTTCATCCGCTGATTCCGACGAGCTAGAAGAMACTRACCGACGTGABGGCTTTRTAATTGATGAWTATRATGATTTCCAASAATAAATTTGTGTTTTKTTCGTATGTCTTGTGCAYTTTTACTCGAAAGWGCGGBTACTTGMCAGAGTGGTGACCGACVAAGGATCATCTKACCGAATTTTCTAATTAGAGATCCYMTTCCTTTTCATAAGGAGCCGTCGACTGGAAASMCMYCYGGTCGATGGTAAAGACCTCAACGTCAGGCGGGKCGCCYTTMATTCTGYMAGSTGAATGAGAGTCRARCCCGCCTGAYGGGACACAAGAGGCACAATAAACGGCAAAAGTCTCTCGGGACAAATATGACGAAAAAACTCGAGCCRWCTGTCGGGACAAAAAKTTGAACAAGTGGYAGTTGCATGCAACTATCGGGACAAATTTTKTGTCCCGCTAGACGGCTCGAGTCGAAAAAAGTGTCTCTTTWTAGAGACCATGTCCGMCTGAAGGGACATTCCTGTCGGGACAACGGTGGCCRAAACGCGGTWAGGCCGGAAAAAATCGGATATTCCGAATTTTTTTTWAATGAGTGGTCTTAGGACCACTCAATGATATTTCGATCGAGCATTSAATCGAATCCGACCATCGGTTTTGTGGCGGTCGATAAAGGG 

>PokeyBConcensus
CCCTTTATCTACCGTCGGGACAAAAAAAATTKACGGSYYTTCAGTAGGCAGAMACGAGAAATTAAAACC AGACAAAGTGCCTCAMACTTAAGCTGTTTTCTCAATGATCTRCCTACAAAATTGAATCGCCTTTTCARCATATGTCAATCGTCCATCGGTWGATCGAGGGTAAGAGTTTCAAACGATTCGTACGAGCCATTCTCGTGTTTTACGAGGTTTTGGTGTAGGGACATTTCTGGCACGTCAGGCGGCTCCGATCGAAGTCTACACGAGAACCTTTYGATCGCGRACYGTCGGGACWTTTAAGTCTCCGCCAGATATGTCCCTCCAGGCGGCTGCAAKYYYMTMAWWSCCCKRXXXXXXXXXXWAAAAAAAGGGTTCAAGTGAATTTGAAGCCGGTGGTTGGATAGATATCGAAGGGAAGGCGAAAGAGGCGAARAGAAARSSGCRAAATTTYTTTAGTAGCTTCGACGCAAAAACTTTGGTATC GACGGGGAGCTTTGKGRAATGGAACGAAGACGMAGAATGGGAAGTTGTCCGGTTCGGCGTTAGTTGTAGTTTCATTTCCWCCGTAGCWRAGCTCCTTTCCGTCCAACGGTTCTTTTGAATTGATTTTGAAGTCTTCGAGGCGCTATTAGTGCCCGTGTAATTAAATTTTACACAAAGCCTCTTGTACTTTCTTATCCGTGCGTTGATTACTGCTGTCTCGTGAGGAAACTCCGAAAGGCGGTGAAAGGCGCTGGAWAAGAATCAGCCCCGGTAACTCCTGCATGTGCATGCTTTCCCCCTGCATGAWARAATAAGACCGTCATATAAGRCTTAGGACGTAAGGCAATTCGTTATCCTTTTGGCGAATTCACAAAGACTAATCGTGCCTTTTTTTTCGATTCTGTATTTTCAGATTGATTAAAAATGGCGAAAAATAAAAAAGAGAGACMCAAGATATACAAAGTCGAGAGCCGTRAAAAATTCAGCCAAGAAAGCCGCCGCCGCCGCTGTATTAAAAAGGCAGCAATTAAAAGAGGCAAAGGAACGAGAAGCTGGGAATAAAGAGCCGTCCATCGATACTGATACCGGACATGAGGCTCAAAATAATGTAGAGGAATCGGTTGCCTCCGAGGAGCCGGTTGAGGAGCCTGGTCAGGAGCTGGCGCCTGAAAGGGARCCGGTTCTTGATCAGGGGCCGGCTGATGAGGAGGAACCAATTGCCGAAAWAGAAAAAGAGACTGCCAACGAAGAACCTCCGGTTAAAGCTAARMCAGCGKTCAATTTGMGGAAAGTGACSGTCAGGTTGGAWCGCCTGGCTYTTAATCCGGATGGTTCGACGAAGGCAAMAAAAAAKAAAGCACARGATGCTGATCTTRAAGGTGGTTCCTCGCCACCTGAAAAGAGGAGAAGAATGACCCGGTCAACCGCCAAGGTAGGGTGCTCTTCTGACGGTCAAGTTRCCGACGACGAAGTGACTCGTTACTTCGCTCGAAAAAAAATCGGACTGACCAATGCGAAATTGAGACATCGTGGYCCTCGCAKTTCTAAAGGACATCCATCCATGGCCCCTAAAAAGGTCAATTCAGATGCGGTGAAGCTTAGAATGCAACRAAAGGCCGATGCTAAATTAATCGCACACCATAAAGCCATCAACAAGCATTGGAAGGGAGTGAGCTATTGGACTGATGTGGAAGAAGATTACCAAGAGAATGATGATGAGAATCAGGAGMCACAGTACCGGCAGTATTCCTACMMGTTTACTSCARAGGAACCTGTGGGCCCCGTATTTTCTAAGTTCCATCCGKGTGATACTCCTCTCCACATCTTTTGGTCTATGCTTGGCGGATTCCAAACTTTTGATCTTTTGCTAGAAAAGACAAATAAACGGATCCGAGACTCCTGGAATTACGTTGAAAARGGCAATCCACCATCTAGGAGATTTGGAGGCAGACCAGAAGGGAGGCARTCTAGCGAAATGCTTCCTGGAGGTTTAGTCGACAGATATGAACTTGTTGCGTTCCTCGGAATACAGTTCTTGATGGGTTATCATCGTTTGCCGGAGCTGTCGATGTATTGGGAAAGGCAGCCGGATACTGGTTACGGCCTTGGAATCGTTCATCAAGCAATGACACGTGAGCGTTTTAAATTYATTTCAAAACACTTGGCTTGCGCTGATCATGGTGAATTAGACAAGGATAAACAGTTGAAGGTGCGAAAGGATCCKATTYATAAGATCCGATCGTTGGTGGACGTACTCAATAAGCAATTTARTGAGTGTCGCCGGCCTCCCAGGTGGCAAAGTATAGACGAATCCATGGTGAAATTTAAAGGTCGATCCATGCTTCGGCAAACGATGAAGGGCAAACCCATCAAAAGCGGCTTCAAAATCTGGAGTCGATGCTGTAGTAGAGGCTACACCTATAAKTTTGAGATCTATCATGGARCTCGAATTGGTGAAACGCYCAAGGATTCCAATTTTACGATGGTGGAAGGAGTAGTTCTTGATCTTTGCGAGCCCTTGGCAAAGAWYGGACATGTAGTAGCCTTTGATCGCTTCTTCACGAGCATCGCCCTCCTGGACGAACTCGACAAAAGGGGGATCAATGCGGTTGGAACGATTCTTAAAACYAGAGTGGGGCAACCCATYTTTACGGTCAACGAATCGAACCTTCCGCAGGACGAATTTGTGGCCAAGTTTGGCGGTGAACCAGGAACGGGAAGAAAGGGTSTTTTCATCTGGAAGGACACTAAGCCGTTTCGGGTCGCTTCCAACTTCCACGGCTCAGAGGYYGTCAAGGTGCAAAGGAAGCAGCGCGATGGTTCGTTCARAACAAAGTCTTGTCCAAAAGCTATTGGCGATTACGTCGATAACATGGGCGGTGTAGACACGGCGAACCAGCTGCGTTCCTACTACGAGAGAGACCGCAAATMAAAAAAATGGTGGCACCGTCTCTTTTACTCCCTCATGGAAACATGTATGGTGAATAGCTGGATTACTTACTGCGATTTGGTGGTAAGTTCAGAAATTTTATTGACAGAGTGCCAAGCTTCAATAATTTTCTGTTCAATTTCTTTCCAGACGATGAAAAACMAGAAAGGAAAAACCTTYCTGAAGGACAAAAGATATCTMAGTCTTTTGGAATTCAAGMGAAGCGTGACTA CTTCTCTTTTAYTTTACGGGCTGAATGCTGAGAWAGCCCGCAAAGRAGATGCTCCAGAAGCAAGATTAATGAAAGAGATTCCACTTTCGGCAGAGCCCGGTGCCAAAAGAAGGAAAGATAGACTGAGCGTGCCAGATGAAATACGCTTCAGTCAGGTCGGAATCCATCATCCTATTTTCGTTGAGAATAGAGGACGATGCGAATGGTGCCAAGCCACGACCGAGAGAAGACCCAATGGTCATACGAAGGAATCTCGACCATTCTCTCAGTGCAGTATGTGCAAAATYTTTCTTTGTCTGTCCAAGAAAAGAAACTGCTTTTTGGAATTTCACGATGATCGGATACTCGATCCAACAAAGGCTGCTGCTGAAACRGTACTTGCTGTCGATCCTGAAGAAGAGATCGCAGTCCAAACYGTYG AAACGGATCCTTTGGGGATTTAYCCTTCATCTGATTCCTCTGATGATTCTGATTTTGAYGYGCTWRATAATGATGTRAATGATGGTGTCCTTTTAGATGAAGACGAATGGSTTAAATAAACTGTTTTATGTTGTATCAATTTGTTWTTTTACTGAGTTTGGGGATCTGAATGAGCGGTCACCGGCACGGGCGAAWGCCTGGATTGATATCAACTGAAATAGGAACGGTCGAAAGAAATGRATTCGAAGCGGATGTTGGATGTAGCTGTTTGGAATAAGCGAAAATGAACCAGAAGTGTCCGGTTCARTAGTTTATTCCWTCGTGGAMAAGCTCCTTTCCTTCCGCCGTTTCAAATGGATTCATTTTGATTCCGTTTTTGGCCGAGAAAAATGAGAAAGAKRAWAGACGAAGAATTTCCGAAGTGTCGGATCATTTTTGTTTTCATCTTTCGCGTTCTACTCGCTGAAACCCCTAAGACTTTWAGTGCGAGCCGTCTGACGGGACAMATTTTTTTWAAGTGGCTGCTGTGTGTAACYGTCGGGACATTTTTTTTGTCCCGGCGGACGGCAGTCGCTTGGAAATTTGGCCGTTTTTCGGTGACTGAAGTGCCGGTCGGGACTTTCCTGACGGGACAAAAAACAAAAAAGCAAWAAAAGTACAGTAAAAAWAGGAATTTTTWATTTCTWTTTAATTGAGTGGTTTGAGACGTCCTCAGCAATCTGTACTTTTAATTTCAGTCAAGCACGGCCAAAAWAACTTTGGCGTCGAAAAAGGG

>mPok1Concensus
CCCTTTTTCGACTGACGGGACAAAAAAAAATGACGGCTTTTCAGTAGGGTGGTCGGCGCAAATRTGCCCCCACACGAGAGATTTCAAATCAGCTAAATTCATTCTTTTCAAAGCTGATATCTCGAAATCTATCCTACAGAATTGAATCGCCTCTTCACCATGTGTCAATTGTCCCTCGGTGAGTASAGGGTTAAAATTTGAGTCCATTCGTGCGCAGAAAGAAATGGCCGCCAGAGGGCRCCATGAAATTTTTTTATGCACGCGCTGATCACCAAATCGCCGCMGGGWAACCGGCGGTTTGAGGGTGAAAAGTGAWRTACAAGGAAAATGATTGGTGCATAAACTGGCAAATTTGGCCAAAAAGATGAGGTTCGTACAGTTGGTAAGGCTATGGCTCCAAAACTCAAAAGATGTTCGAAA TATAAGTKAAATATTTGATATATTTGCGAAATATTTGTTGTTGACCAACCGACTGACGGGACAAATATTCACAAGAGTGGCTGCTGTGCGTAACTATCGGGACACCTATGGCGGGATTTTTCGCCAWRAAAGTCCCGACAGACCTCAGCGGTGGTGATATTTGGACTTTCCTGTCGGGACAACRGTGGSCAMAACRCGGTAAGGCCRGAAAAAATCGGMTATTCCGAATTTTTTTWWAATGAGTGGTCTTAGGACCACTCAATGATATTTCRATCGAGCATTGAATCGAATCCGACCATCGGTTTTGTGGCGGTCGATAAAGGG 

>mPok2Concensus
CCCTTTATCTACCGTCGGGACAAAAAAAATTGACGGCTTTTCAGTAGGGTGGCCGGCAGTAATGTGCCTCCACACGAGAGAAAAAAAATCGGCAAAAGCGATCGCTCCTTTAGCTGTTTTCTTGATGACCTACCTACAGAATTGAATCGCCATTATACCATGTGTCAATTGTTCCTCGGTTGATAGAGKGTTAAAKTTTGAGTCCATTCGTGCGCGTCGTTYCTGAGTTATAACGATTTATCGTTTAGTGCACTAAGTGCCTGGGAGAAATGGCCRCCAGAGGGCACCATGAAAATTTTTTATGCACGCGCTTATCACCAAATCGCCGCCGGGTAACCGGCGGTTTGAGG GTGAAAAGTGTTGTATAAAGAAAACGATTGGTGCGAAAACTGGCAAATTTGRCCAAAAAGATGAGGTTCGTACAGTTGGTATGGCAACGGCTCCAAAACTCAAAAGACGTTCGWGCAAGATATTTGTTGGTGACCAACCGTCTGACGGGACAAATATTCRCAAGAGTGGCTKCTGTGTGTAACTGACGGGACACTTATTTCGGGACATAGGTGTCCCGGCAGACCTCAGCGGTGGTGATATTTGGACTTTCCTGTCGGGACAAAACAACAAAACGACCGRAAATGTACATTAAAAACTTGCCGAAAGGTTTTTTTTTTYTGGGTGAGGTARTKDCGTCACCTGGAATATGTGCACTAACGGTCAGTTGGCTCCGACAAAATTTTTCTTCGCGTCGATAAAGGG

>Daphnia pulex rRNA 18S through 28S - complete sequence

length 8585 bp 

1..2294 = 18S rRNA gene
; 2295..3221 = Internal Transcribed Spacer-1 (ITS-1; 
3222..3341 = 5.8S rRNA gene
; 3342..4005 = Internal Transcribed Spacer-2 (ITS-2; 
4006..8585 = 28S rRNA gene


TACCTGGTTGATCCTGCCAGTAGCATATGCTTGTCTCAAAGATTAAGCCATGCATGTCTAAGTACAAGCCGCTAGACGGCGAAACCGCGAATGGCTCAATAAATCAGTTATGGTTCCTTAGATCCACTCCATCCTACTTGGATAACTGTGGTAATTCTAGAGCTAATACATGCACTCGAGCCTCGACTGCGGGCTTTCGGGCTCGCAGAAGAGGTGCTTTTATTAGATCAAAACCAGTCGGGGCCGGGCTTTCGGGCTCGCGCACCGTACCAATTTTGGTGACTCTGGATAACTTCACGCCGATCGCACGGCCTTCGCGCCGGCGACGTATCTTTCAAATGTCTGCCTTATCAACTGTCGATGGTAGGTTACGCGCCTACCATGGTTGCAACGGGTAACGGGGAATCGGGGTTCGATTCCGGAGAGGGAGCCTGAGAAACGGCTACCACATCCAAGGAAGGCAGCAGGCGCGCAAATTACCCACTCCCGGCACGGGGAGGTAGTGACGAAAAATAACGATACGGGACTCTTCCGAGGCCCCGTGATTGGAATGAGTACACTTTAAATCCTTTAACGAGGAACCATTGGAGGGCAAGTCTGGTGCCAGCAGCCGCGGTAACTCCAGCTCCAATAGCGTATATTAAAGTTGTTGCGGTTAAAAAGCTCGTAGTCGGATGTCTGTCTTCGGCCGGGCGGCGCCGCTCTGAATCAAGGGTGTTGCGTTTCACGCTCTGGGAGCCCGGGTGTCAAAGCCCGACTCTCTTCACGGTCGGACAACATCGCCGGAGTGGTGGTCGGTGCGTCGTTGTTGTATCTGCGGCCAGAGTTGGAAAGTTCTTTCGGGTTCTTTTTTAATTTTGGTCGTAGTTGACTCGATTCGCTCCACCCAGTCAATCGTTCGGGGTGCCCTTCACCGGGTGTCTCGGGCGGCCGGCAACGTTTACTTTGAACAAATTAGAGTGCTCAAAGCAGGTGTATCCCAACGCCTGAATATCGCAGCATGGAATGATGGAATAGGACCTCGGTCCGATTTTGCTGGTCTTTTACTTTTGGACCCGAGGTAATGGTCAATAGAGACGGACGGGGGCATTCGTACTGCGGCGACAGAGGTGAAATTCTTGGACCGCCGCAAGACGAACAACAGCGAAGGCATTTGCCAAGAATGTTTTCCTTGATCAAGAACGAAAGTTAGAGGTTCGAAGGCGATCAGATACCGCCCTAGTTCTAACCATAAACGATGCCAACCAGCAATCCGTCGGAGTTACTCCAATGACTCGACGGGCAGCTTCCGGGAAACCAAAGTCTTTGGGTTCCGGGGGAAGTATGGTTGCAAAGCTGAAACTTAAAGGAATTGACGGAAGGGCACCACCAGGAGTGGAGCCTGCGGCTTAATTTGACTCAACACGGGAAACCTCACCAGGCCCGGACACTGGAAGGATTGACAGATTGAGAGCTCTTTCTTGATTCGGTGGGTGGTGGTGCATGGCCGTTCTTAGTTGGTGGAGCGATTTGTCTGGTTAATTCCGATAACGAACGAGACTCTAGCCTGCTAAATAGGTGACGGGTTTTATCAATTGAAACCGAAGGGAGTACGGAGGCGTCGGGATCAGGTGGCGGCGATTCGGGTCTCGGTGGGACTGGTTCCTTTAGTGAGGCAATCTCTCGGCTTGGTTTCGTTGTGCTTTGTTCGTCGGGTGTACGGCCTTCACGGGTTGGTTGCCTGGCGGATGAGGTATGGCGGGGCTTTGTCGGGAATGTCTCGCGGGGGCTGGCTCTATTGTTATTCGGTCGTCGTCATCCCCGGCGATACCTTCTGCTCTCGCGTCCGTCACGCAGTCTTCTTAGAGGGACAAGCGGCGTCCAGCCGCGTGACAGTGAGCAATAACAGGTCTGTGATGCCCTTAGATGTCCTGGGCCGCACGCGCGCTACACTGAAGGAATCAGCGTGTTTCACTCTCCCTGTCCGAAAGGACCGGGTAACCGCTGAACCTCCTTCGTGGTTGGGATTGGGGACTGCAATGATCCCCATGAACCAGGAATCCCTAGTAGGCGCGGGTCACTAGCCCGCGTCGATTACGTCCCTGCCCTTTGTACACACCGCCCGTCGCTACTACCGATTGAATGATTTAGTGAGGCCTTCGGACGGGCTTGTCGGGGTGCCGTCGAGTGGGGAGCAATCTCTGCCCGTGCGGTGCCTACCAACGGCGAGACTGAAAGATGGTCGAACTTGATCCTTTAGAGGAAGTAAAAGTCGTAACAAGGTTTCCGTAGGTGAACCTGCGGAAGGATCATAAACGAACAAGACAAATGTTTTGCGCATATGGCTTTGGTTGAGCACGAAACAACTAAAAGTTGCAAAACAAAAAAAACCCCATCAAAAGTCTTTCGGCGTAAGACATCGTATGAACTATGTGTGGGTTGACGGAAGAAAATCATTTATTTTGAACGGGTATCAGGCGCTCTGATGCGCGGTGGTTTAAAGCGGATACGCCTTTTCAAATTGATTTTTCTTTCCTCTCGGCTCAAAAAAACACAAAGTCTTTCGATTTTGTCTATGGCCGTGAGCAAATTCTTTCTGCTTCGATGGTGAATGTCTCTATAGATTCATTCGACCTTTAGCGGCGCTCACAGTGTTGACGTTAGTAGAGTGAAGAATACGATAGCCCGCCTGGGCCGCGAGTACCGAAGGAACAATAAAGGAGATTTTATAAAGTCTTAGTCCCTAAATCAAACACTTTGAAAAAATGAAAACTCGGTGGATGGAGAGTCAGAAAAAAAAAAACATCAAGATTTTGAACGGGTATCAGGCGCTCTGATGCGCGGTGGTTTAAAGCGGATACGCCCAATCGAAATTGTTTTTTTATTGTTTCTCTCTTCGTCTTCGGGATTTTTTGATTCTCGGTGGGGGACGAAAGTGTGAGACTTTCCTCTGGACGTTCTTTTCGGGCGTAGATACTCGTGGTTGCGTGCGTGCGTCGTATAGACTAACACTCCAAAGCCCGACACTATGCCGTTGAAAACCGAATGTTTTTTAAGCTTGCCCTTCGCCCTCTCGATGAAGTAGGAAGAATTCAAAATCACAATAACACACTAAACCCAAATTCTAGTACGAGTGTTTATCGGAACATTTTCTTTCTGGCTTTCTTTCTCCGCCCTCGCATTCATTTGCTTGGGCGGGTTGGAGAAAAAGAGAGAAGAAAACGAATATGTCGTTTTATATACGACCCTGAACGGTGGATCACTAGGCTCGTGGATCGATGAAGAGCGCAGCAAAGTGCGCTAATCCATGCGAACTGCAGAACACATGGAGCATCGAAATCTTGAACGTAAATGGCGGCCCAGCTTCTCGCTCGGGCCACATCTGACTGAGGGTCGGTCGAATGATGAACGAACAGAGATTTTTTCAGTCTTGGTTTTGCATGTTGGGTCGCGGCGAGATTTATTTTTCACCCGGCCTGACCGCATAAAAGCTCCCGAATCTCTAACGTCTGGGTGCCGCGCGACTTAAGTGTCCGCGATGCCTCAAATACAAAAAAGGGGGAAAAATAAAAGAAGGTTCGCCCTGTTTTGTTTTTTTCCTCTCTATTCAAAAGAAACCTTTTTCGATGGCAAAACAGATGGGAAATTTTTGAGCCAACTCAAAAAAAAAGAAATAAACACATCTTCTCGAACAAGGCGTCGGCTGCGTGTGCGCGATATACCGCTTCAACGCGAGTTTAGTTGTGTGTGTGTGCGCCGGGCGTGTCGAAGTGTCGACCACCGCGAATTATCACTCTCACTCTAACCGATCGTTATGCAAGCATGGTTCGCGCACACCGCGTTGTTTCAATACAAAAAGCCGCAGGACGCCCTGTCACTTTTCGTAAATTAATTTTTGCGAATACCGAGAGACTCGCTTTATTTCGAAAAAAAATTTGAACCGGCAATTATTCAATCTTTCCCGGCTTTAAAACGCCAAAGTCTGCCGAGCTAGATAAAGTGTTGTCTCCTTTTGAAAACAAACAATTCATTCTGACCTCAGTTTAGATGAGACTACCCGCTGAACTTAAGCATATCAGTAAGCGGAGGAAAAGAAACTAACAAGGATTCCCTTAGTAGCGGCGAGCGAACAGGGATGAGCCCAGCACCGAACCTCGCGCCCGGTTGAGCGGGTGCCGAGGAATGTGGTGTTCGGGAGGATCGTGCGCGTCTGTCCGGTATCTATCGTCCAAGTCTCCATGAACGGGGCGAGCAACCCACAGAGGGTGTCAGGCCCGTAGATAAGACGAGCCGAGACCGTGCATCGGATCCCTTCCCAAGAGTCGGGTTGCTTGAGCGTGCAGCCCTAAGCGGGAGGTAAACTCCTTCTAAGGCTAAATATCGCCACGAGACCGATAGCGAACAAGTACCGCGAGGGAAAGTTGAAAAGAACTTTGAAGAGAGAGTTCAAGAGTGCGTGAAACCGTTCAGGGGGTTAAACGGGTGGGCCCTCGAAGGTCGAACAAGTCCCCGCTCCCGGCACTTGGTTGTATGCCCTTAACGCTGCATGGAGACTGCCTTAATTGGTGGCTCTCTAGCATAAGTCGTTCTGCGATCGCAATAGCCACGCCAAGGTCCGCAAGTGGGGGGCCTAGTAGGACTCCGCGACCGACTGGGTGTCTGTTACACGGGGCGTCCGTTAGCGAGTTTCGTGGTTACCTTCGCGGGTGCCGCGATGACGAGCGCGGCGTTTCCCAACAGTACTGCCCGGTCGTGACCTGTCTCCTCCCGGGAGGTGTCGTAGCTTTTTTTTTGTAAAAAGAGAAAAAGTTGCGGTGCTCAACCTGTGGAGGCCCAGAGCGGAGAGTAGAAGTCGGGTCCCACCCGACCCGTCTTGAAACACGGACCAAGGAGTCTAACATGTGCGCAAGTCGTCGAGAAATTATCAAACTAAACTCGCGAGGCGCAATGAAAGTGAAGCGGCCCCGATGAGGGTGCATCCGCGAGGGGTGATCCCGTCTCGAACAGAGCGGGCGCAACCCCAGGGCGTCCGAATGCTCGCGAGATCTTTCCCCCTTAAAAGGGTTTGGTCGAGTCGGCCGGACGAACCCAGAGCGCACACGTTGGGACCCGAAAGATGGTGACCTATGCCTGGCCAGGACGAAGCCAGGGGAAACCCTGGTGGAGGTCCGCAGCGATTCTGACGTGCAAATCGATCGTCGGAGTTGGGTATAGGGGCGAAAGACTAATCGAACCATCTAGTAGCTGGTTCCCCCCGAAGTTTCCCTCAGGATAGCTGGTGCTCGCAAAGAGAACAAACGGAGTTTCATCCGGTAAAGCGAATGATTAGAGGCCTTGGGGTCGAAACGACCTCAACCTATTCTCAAACTTTCAATGGGTGAGAAGCCCGGCCTTTTTCCTTGATTGAGGCCGCGGCAATTGATTTGAATCTGAGCGCCCAGTGGGCCATTTTTGGTAAGCAGAACTGGCGCTGTGGGATGAACCAAACGCCCGGTTAAGGCGCCTAAACGACGCACATTTCGGATCCCACGAAAAGGAGTTGGTTGCTAAAGACAGCAGGACGGTGGCCATGGAGGTCGGAATCCGCTCAGGAGTGTGTAACAACTCACCTGCCGAAGCAACTAGCCCTTAAAATGGGAGGCGCTATAGCGTCGTGCCTATACCGGGCCGTCGGTCGGCAGAGCGAATAACGTCCGTGTCAGCTCGAAGAGAGCGACGGCGCTGAGGCCCCGACGAGTAGGGGGGTCGCGACGGTGAGCGTAGAAGGGTTGTGGGCGTGAGCCTGCCCGGAGCCGCCGTCGGTGCAGATCTTGGTGGTAGTAGCAAATACTCCAGAGGGATCCTGGAGGACTGACGCGGAGAAGGGTTTCATGTGAACAGTGGTTGGACATGAGTCAGTCGATCCTAAGCCGCAGGCGAAAGCCGACCTAGTGACGGGCGTGATGTGTTGCATCTATCGTATGAGTAACGGGCGTGGTTGTGGTTGAGTCGTGTGTGGGTGATTCTTCTGTTGTGTGCGCGAAGAGAAAATGTAAAGTTGCGGGGTCAAAGAAAACACATGAATAAGAAAGCTTGTGAGAATGATAGAAGGTTAAAGAAGTGTCTTTTTCTTTTTTGATTTCTCTTAGCCGGTATTTGATTGTTTTTCTCCCGTCTCTTTTCTTTTCCTAGTACCGTTCATCGCGTTATGGCATCGCATGCTTCTTTCGCAGCGCCTTCGAAAATATGAAACCATGTATCGTATAACGTGAGACGCCACCCAGGTTAAGGCGAAAGGGAATCCGGTCCTGATTCCGGAACCAGGCTGCGGCTACGTCCGCGATAAAACGACTTTAACCCTCGTAATGTCACGGTCGCGGTAACGCGACACAAACCGGAGAAGCTGCCGAGAACCCCGGGAAGAGTTTTCTTTTCTGCTTGAGGGACCGAGACCCTGGAATCCCGTCGCGGGGCGAGAGGGTTATGGATTTAGCTGTCAAAGGCTATCCCGAAGAGCGTCGCGTTTCTGCGACGTCCGTGGTCGTTCTCGGCTGGCCCTTGAAAATCCGGTGGGAGGGTTACGTTGTTGGACGTTCGCGCCTGCTCGTACCGATATCCGCATCAGGTCTCCAAGGTGAACAGCCTCTAGTCGATGGATGAATGTGGGTAAGGGAAATCGGCAAATTGGATCCGTAACTTCGGGATAAGGATTGGCTCTGAGGGTCGAGGCGGTCGGGCTGAGTTTATCAAGCGAAGCCGTCGGCGGACGTGTCAGGCCTGGGTCGAAGTGCGTTGGTTGTTTCGAGCGTTGGTTTTTCTTTCGGGGAAAGCTCTCGTTTCGGGACTCTTTCGCGCTGAGGCTCGGTCCTCGGCCAGATCGCTGCCGGTGGAGCGGCTCGGCATCGTCTCCCGAGTGTTTGGCCCTCAAAAGTCGGGCGCTCGTGGTAGATCTCGGCCGCCATCGAACGACCAACTCAGAACTGGCACGATCCAGGGGAATCCGACTGTCTAATTAAAACAAAGCATTGCGATGGCCGCAAGTCGGTGCTGACGCAATGTGATTTCTGCCCAGTGCTCTGAATGTCAAAGTGAAGAAATTCAACGAAGCGCGGGTAAACGGCGGGAGTAACTATGACTCTCTTAAGGTAGCCAAATGCCTCGTCATCTAATTAGTGACGCGCACGAATGGATTAACGAGATTCCCACTGTCCCTATCTACTATCTAGCGAACCCACTGCAAGGGGAACGGGCCTTGTTTCGTCAGCGGGGAAAGAAGACCCTGTTGAGCTTGACTCTAGTTCGGCATTGTGGAGTGACATGAGAGGTGTAGCATAAGTGGGAGACGGGCTTTCGGGTCCGTCGACGATGAAATACCACTACTTTCATGGTCGCTTCACTTACTCGGTGAAGCGGAGTGGGCGGTCGCCCGGGTGGGATCTTTCACGGTCTCCGTCCGCGGCGTCTCGCTTGATTCTTGCATTGAAGCGCGAGCCGTCCCGGTAGGGGTCGGTGGGCGAGGCGGAGTTTTGTTTTGCCGATAAAGAGCTTCACGGCTTGGAGTCGGTAAGGCTGGCCGAGCTTTCTTAGTCCGCCTTCCATCTCCGGGAGTTTATTCGGTGGCGCGATCCGGGCTGAGGACATTGCCGGATGGGGAGTTTGACTGGGGCGGTACATCTGTCAAACGATAACGCAGGTGTCCTAAGGCTGGCTCAGGGAGGACAGAAACCTCCCGTAGAGCAAAAGGGCAAATGCCGGCTTGATCCCGATTTTCAGTACGAATACGGACCGCGAAAGCGCGGCCTATCGATCCTTTTGGCCATTCTGAGTTTGAAGCAAGAGGTGTCAGAAAAGTTACCACAGGGATAACTGGCTTGTGGCGGCCAAGCGTTCATAGCGACGTCGCTTTTTGATCCTTCGATGTCGGCTCTTCCTATCATTGCGAAGCAGTATTCGCCAAGCGTAGGATTGTTCACCCACCTACAGGGAACGTGAGCTGGGTTTAGACCGTCGTGAGACAGGTTAGTTTTACCCTACTGACGACCATAGAAGAAATGTTATTGCGATAGTAATCCTGCGAAGTACGAGAGGAACCGCAGGTTCGGACAGTTGGTTGGCGCACTTGGTCGAGCGGCCAGTGGTGCGAGGCTACGTCCGGATGATTATACCTGAAGGCCTCTGAAGGTAGAATCGATGCTGGAGGAAGGCAATGATACGCAGCGTCTTTTGACTCGTTTCGACGTTTTATCTGGGTGGCTATAACGAGACCCGTCTCGGTTAGAGATTAAAACTCGCTCCATCAGCGAGGGGGTTCCGGCCTTTTCGTTTCGTTTCGGACGAATGCCTGGTCGGCGCTTCATTCTCGAGCCGCGGTTTTCAGAGGGGAGGTTCGCTGACGGCTATGCTGGGTATCCGCTACGGGAATGCCAGTCATGCTCCGGTTCGCCTCTTTCTTTTTACCCGACTAAAGTAAGCGCAGCTGCAAAGTTGCGCGAGAACCCAGAGGTCAGACGCCAAATCATTTGTAGACGACTCGAGTGCCGGCCGGGGTGTTGTACACGGTAGAGCAGTCCAAATTCACACTGCGATCTTTTGAGACTCAGCCCTTCAAATGAGACCGGAAGATTTGT
