# Supplementary material for: In and out of the rRNA genes: characterization of Pokey elements in the sequenced Daphnia genome
Source: Mob DNA. 2013 Sep 23;4:20. doi: 10.1186/1759-8753-4-20 (PMC3849761; doi:10.1186/1759-8753-4-20)
Supplement: Additional file 2 — List of Pokey elements extracted from the annotated scaffolds of the Daphnia genome sequence. The scaffold number (S), first nucleotide position (nt), length in bp (length) and lineage (PokeyA or B, mPok1 or 2) is provided for each sequence. NJ, Neighbor-joining tree. [file 1759-8753-4-20-S2.xlsx]

## Sheet: Sheet1
Additional file 2. List of Pokey elements extracted from the annotated scaffolds of the Daphnia genome sequence. The scaffold number (S), first nucleotide position (nt), length in bp (length) and lineage (PokeyA or B, mPok1 or 2) is provided for each sequence. NJ = Neighbor-joining tree
Scaffold Number	First Nucleotide Position	Length (bp)	Lineage	Identifier	Usage
8	433806	762	mPok2	mPok-1	NJ
12	1358628	9475	B	Pokey-1	NJ
12	1947273	4377	B	Pokey-2	NJ
14	374685	4520	B	Pokey-4
14	88789	6277	B	Pokey-3	NJ
21	159528	3614	B	Pokey-5
22	180758	759	mPok2	mPok-3	NJ
22	354964	763	mPok2	mPok-4	NJ
22	1180739	4656	B	Pokey-6
26	1046627	4666	B	Pokey-7	NJ
26	624167	9800	B	Pokey-8
27	1046247	756	mPok2	mPok-5	NJ
27	1212643	4917	B	Pokey-9
33	493867	763	mPok2	mPok-6	NJ
34	49407	756	mPok2	mPok-7	NJ
34	239233	6012	B	Pokey-10	NJ
35	978000	763	mPok2	mPok-8	NJ
37	794650	612	mPok1	mPok-9	NJ
38	755471	6930	A	Pokey-11	NJ
41	5857	5096	B	Pokey-12
50	416739	748	mPok2	mPok-10	NJ
50	482071	761	mPok2	mPok-11	NJ
50	552030	6103	B	Pokey-13	NJ
52	135806	750	mPok1	mPok-12	NJ
52	195035	4271	B	Pokey-14
52	753565	4811	B	Pokey-15
55	820617	763	mPok2	mPok-13	NJ
55	16902	6375	B	Pokey-16
64	31976	765	mPok2	mPok-14	NJ
65	361022	759	mPok2	mPok-15	NJ
65	645230	5291	B	Pokey-17
66	173290	4724	B	Pokey-18
66	184770	4951	B	Pokey-19
68	307281	4608	B	Pokey-20
69	38572	4729	A	Pokey-21	NJ
71	131194	3716	B	Pokey-22
71	527077	4210	B	Pokey-23
82	550435	963	mPok1	mPok-16	NJ
82	18392	6388	A	Pokey-24	NJ
82	286932	4945	B	Pokey-25	NJ
86	132871	715	mPok2	mPok-17	NJ
92	377052	755	mPok2	mPok-18	NJ
92	184466	7920	A	Pokey-26	NJ
93	232247	723	mPok1	mPok-19	NJ
93	44000	5141	B	Pokey-27
98	383758	749	mPok2	mPok-20	NJ
101	373827	760	mPok2	mPok-21	NJ
101	383752	761	mPok2	mPok-22	NJ
104	72514	1018	mPok2	mPok-23	NJ
105	406948	5191	B	Pokey-28
107	287581	761	mPok2	mPok-24	NJ
108	2309539	762	mPok2	mPok-25	NJ
109	291776	2072	B	Pokey-29
112	301057	4390	B	Pokey-30	NJ
117	326160	4191	A	Pokey-31	NJ
118	66007	4650	A	Pokey-32
119	124612	761	mPok2	mPok-26	NJ
124	104831	4516	B	Pokey-33
134	119833	2743	B	Pokey-34
134	152800	2429	A	Pokey-35
141	5324	4741	B	Pokey-36
143	122622	4669	A	Pokey-37	NJ
146	28185	5110	B	Pokey-38
147	127451	4474	A	Pokey-40	NJ
147	1	5960	A	Pokey-39
147	177252	4901	B	Pokey-41
147	246625	5416	B	Pokey-42
153	278170	728	mPok1	mPok-27	NJ
153	146385	8325	A	Pokey-43
153	170572	1667	B	Pokey-44
154	122989	3659	B	Pokey-45	NJ
157	110867	4900	B	Pokey-46
161	24882	2109	B	Pokey-47
167	45181	756	mPok2	mPok-28	NJ
170	1786	5004	B	Pokey-48
178	214310	750	mPok1	mPok-29	NJ
184	43602	752	mPok1	mPok-30	NJ
184	44357	759	mPok2	mPok-31	NJ
189	41031	740	mPok2	mPok-32	NJ
194	5985	751	mPok2	mPok-33	NJ
197	112654	7686	A	Pokey-49
199	106941	760	mPok2	mPok-34	NJ
199	70762	4303	B	Pokey-50
200	57556	763	mPok2	mPok-35	NJ
201	80988	760	mPok2	mPok-36	NJ
201	111870	4656	B	Pokey-51	NJ
203	124569	4275	B	Pokey-52	NJ
203	156103	2181	B	Pokey-53
203	156107	4279	B	Pokey-54	NJ
212	104907	5537	B	Pokey-55	NJ
213	14176	757	mPok2	mPok-37	NJ
213	14929	752	mPok1	mPok-38	NJ
215	157513	763	mPok2	mPok-39	NJ
216	33179	655	mPok2	mPok-61
221	123924	761	mPok2	mPok-40	NJ
222	31110	752	mPok1	mPok-41	NJ
223	132794	1402	B	Pokey-56
225	58240	760	mPok2	mPok-42	NJ
226	14464	4382	B	Pokey-57
227	26633	6458	A	Pokey-58
228	115976	5885	B	Pokey-59	NJ
238	15819	4576	B	Pokey-60	NJ
246	28638	3980	B	Pokey-61
257	24384	8894	B	Pokey-62	NJ
257	75967	6182	A	Pokey-63	NJ
264	84924	2508	A	Pokey-64
267	34046	4719	B	Pokey-65
279	38490	759	mPok2	mPok-43	NJ
281	40007	4742	B	Pokey-66	NJ
288	36830	4611	A	Pokey-67
301	38116	8953	B	Pokey-68	NJ
324	44857	728	mPok1	mPok-44	NJ
349	5757	756	mPok2	mPok-45	NJ
364	2259	760	mPok2	mPok-46	NJ
370	35802	6526	B	Pokey-69
383	48206	760	mPok2	mPok-47	NJ
387	41743	761	mPok2	mPok-48	NJ
421	10102	752	mPok1	mPok-49	NJ
421	13108	752	mPok1	mPok-50	NJ
455	15751	4865	B	Pokey-70
469	36854	4883	A	Pokey-71	NJ
624	47050	8007	B	Pokey-72
659	34100	758	mPok2	mPok-51	NJ
785	9100	761	mPok2	mPok-52	NJ
800	1826	760	mPok2	mPok-53	NJ
818	14679	759	mPok2	mPok-54	NJ
900	9068	761	mPok2	mPok-55	NJ
930	5396	728	mPok1	mPok-56	NJ
1304	120	760	mPok2	mPok-57	NJ
1645	964	6637	B	Pokey-73
1901	1494	759	mPok2	mPok-58	NJ
2251	1	3511	A	Pokey-74
2578	6086	5633	B	Pokey-75
2945	6045	5156	B	Pokey-76
7686	139	762	mPok2	mPok-59	NJ
7935	339	751	mPok1	mPok-60	NJ
10351	21	763	mPok2	mPok-2	NJ
