# Supplementary material for: In and out of the rRNA genes: characterization of Pokey elements in the sequenced Daphnia genome
Source: Mob DNA. 2013 Sep 23;4:20. doi: 10.1186/1759-8753-4-20 (PMC3849761; doi:10.1186/1759-8753-4-20)
Supplement: Additional file 5 — Alignment of A repeats from the IGS and Pokey elements in Daphnia pulex and Daphnia pulicaria. The sequences of 76 Pokey A repeats and the corresponding sequence from three ribosomal IGS from each of D. pulex and D. pulicaria[12] are provided in Fasta format. The order of the repeat within an element is given after the element name (for example, Pokey11-3 is copy 3 in element 11). The number of A repeats ranges from 2 to 5 per element. [file 1759-8753-4-20-S5.txt]

Additional file 5.  Alignment of A repeats from the IGS and Pokey elements in Daphnia pulex and Daphnia pulicaria.  The sequences of 76 Pokey A repeats and the corresponding sequence from three ribosomal IGS from each of D. pulex and D. pulicaria [12] are provided in Fasta format.  The order of the repeat within an element is given after the element name (e.g. Pokey11-3 is copy 3 in element 11).  The number of A repeats ranges from 2 to 5 per element.


>Dpx1
---------------------------------------------GGGTGAAAGAAATAA
AGTCGAAGCCGGTGGTTG--GATAGATATCGAAGGGAAGGCGAAAGAGGCGAAAAGGAAA
GCGCGAAATTTCTTTAGTAGCTTCGACGCAAAAACTTTGGTATCGACGGGGAGCTTTGTG
GAATGGAACGAAGACGCAGAATGGGAA--GTTGTCCGGTTCGGCGTTGGTTGTAGTTTCA
TTTCCTCCGTGGCAAAGCTCCTTTCCGCCCG-----------------------------

>Dpx2
---------------------------------------------GGGTGAAAGAAATAA
AGTCGAAGCCGGTGGTTG--GATAGATATCGAAGGGAAGGCGAAAGAGGCGAAAAGGAAA
GCGCAAAATTTCTTTAGTAGCTTCGACGCAAAAACTTTGGTATCGACGGGGAGCTTTGGG
AAATGAAACGAAGACGCAGAATGGGAA--GTTGTCCGATTCGGCGTTAGTTGTAGTTTCA
TTTCCTCCGTAGCAAAGCTTCTTTCCGCCCG-----------------------------

>Dpx3
---------------------------------------------GGGTGAAAGAAATAA
AGTCGAAGCCGGTGGTTG--GATAGATATCGAAGGGAAGGCGAAAGAGGCGAAAAGGAAA
GCGCAAAATTTCTTTAGTAGCTTCGACGCAAAAACTTTGGTATCGACGGGGAGCTTTGGG
AAATGAAACGAAGACGCAGAATGGGAA--GTTGTCCGATTCGGCGTTAGTTGTAGTTTCA
TTTCCTCCGTAGCAAAGCTTCTTTCCGCCCG-----------------------------

>Dpc1
---------------------------------------------GGGTGAAAGAAATAA
AGTCGAAGCCGGTGGTTG--GATAGATATCGAAGGGAAGGCGAAAGAGGCGAAAAGGAAA
GCGCGAAATTTCTTTAGTAGCTTCGACGCAAAAACTTTGGTATCGACGGGGAGCTTTGGG
AAATGGAACGAAGACGCAGAATGGGAA--GTTGTCCGATTCGGCGTTAGTTGTAGTTTCA
TTTCCTCCGTAGCAAAGCTTCTTTCCGCCCG-----------------------------

>Dpc2
---------------------------------------------GGGTGAAAGAAATAA
AGTCGAAGCCGGTGGTTG--GATAGATATCGAAGGGAAGGCGAAAGAGGCGAAAAGGAAA
GCGCGAAATTTCTTTAGTAGCTTCGACGCAAAAACTTTGGTATCGACGGGGAGCTTTGTG
GAATGGAATGAAGACGCAGAATGGGAA--GTTGTCCGGTTCGGCGTTGGTTGTAGTTTCA
TTTCCTCCGTGGCAAAGCTCCTTTCCGCCCG-----------------------------

>Dpc3
---------------------------------------------GGGTGAAAGAAATAA
AGTCGAAGCCGGTGGTTG--GATAGATATCGAAGGGAAGGCGAAAGAGGCAAAAAGGAAA
GCGCGAAATTTCTTTAGTAGCTTCGACGCAAAAACTTTGGTATCGACGGGGAGCTTTGGG
AAATGAAACGAAGACGCAGAATGGGAA--GTTGTCCGGTTCGGCGTTAGTTGTAGTTTCA
TTTCCACCGTAGCTGAGCTCCTTTCCGCCCG-----------------------------

>Pokey-37-1
------------------------------------------------------------
----GA--GCGATGGTTG--GATAGATATCGAAGGGAAGGCGAAAGAGGCGAAGAGAAA-
GCGCAAAATTTCTTTAGTAGCTTCGACGCAAAAACTTTGGTATTAACGGGGAGCTTTGTG
GAATGGAACGAAGACGAAGAATTGGGA--GT-GTCCGGTTCGGCATTGGTTGTAGTTTCA
TTTCCTCCGTGGCAAAGCTCCTTTCCGCCCG-----------------------------

>Pokey-49-1
------------------------------------------------------------
----GA--GCGATGGTAG--GATAGATATCGAAGGGAAGGCGAAAGAGGCGAAGAGAAA-
GCGCGAAATTTCTTTAGTAGCTTCGACGCAAAAACTTTGATATCTATGGGGAGCTTTGTG
GAATCAAACGAAGACAAAGAATTGGGA--GT-GTCCGGTTCGGCGTTGGTTGTAGTTTCA
TTTCCTCCGTGGCAAAGCTCATTTCCG---------------------------------

>Pokey-52-1
------------------------------------------------------------
----GAAGCCGGTGGTTG--GATAGATATCGAAGCTAAGGCGAAAGAGGCGAAGAGA-AA
GCGCGAAATTT-TTTAGTAGCTTCGACGCAAAAAATT-GGTATCGACGGGGAGCTTTGGG
AAATGGAACGAAGACGCAGAATGGGAA--GTTGTCCGGTTCGGCGTTAGTTGTAGTTTCA
TTTCCACCGTAGCTGAGCTCCTTTCCGCCCG-----------------------------

>Pokey-55-1
------------------------------------------------------------
----GAAGCCGGTGGTTG--GATAGATATCGAAGGGAAGGCGAAAGAGGCGAAGAGA-AA
GCGCGAAATTTCTTTAGTAGCTTCGACGCAAAAACTTTGGTATCGACGGGGAGCTTTGGG
AAATGGAACGAAGACGCAGAATGGGAA--GTTGTCCGGTTCGGCGTTAGTTGTAGTTTCA
TTTCCACCGTAGCTGAGCTCCTTTCCGCCCG-----------------------------

>Pokey-9-1
------------------------------------------------------------
----GAAGCCGGTGGTTG--GATAGATATCGAAGGGAAGGCGAAAGAGGCGAAGAGA-AA
GCGAGAAATTTCTTTAGTAGCTTCGACGCAAAAACTTTGGTATCGACGGGGAGCTTTGGG
AAATGGAACGAAGACGCAGAATGGGAA--GTTGTCCGGTTTTGCGTTAGTTGTAGTTTCA
TTTCCACCGTAGCTGAGCTCCTTTCCGCCCG-----------------------------

>Pokey-7-1
------------------------------------------------------------
--------------GTTG--GATAGATATCGAAGGGAAGGCGAAAGAGGCGAAGAGA-AA
GCGCGAAATTTCTTTAGTAGCTTCGACGCAAAAACTTTGGTATCGACGGGGAGCTTTGGG
AAATGGAACGAAGACGCAGAATGGGAA--GTTGTCCGGTTCGGCGTTAGTTGTAGTTTCA
TTTCCACCGTAGCTGAGCTCCTTTTCGCCCG-----------------------------

>Pokey-1-1
------------------------------------------------------------
---------------------------------GGGAAGGCGAAAGAGGCGAAGAGA-AA
GCGCGAAATTTCTTTAGTAGCTTCGACGCAAAAACTTTGGTATCGACGAGGAGCTTTGGG
AAATGGAACGAAGACGCAGAATGGGAA--GTTGTCCGGTTCGGCGTTAGTTGTAGTTTCA
TTTCCACCGTAGCTGAGCTCCTTTCCG---------------------------------

>Pokey-46-1
------------------------------------------------------------
----GAAGCCGGTGGTTG--GATAGATATCGAAGGGAAGGCGAAAGAGGCGAAGAGA-AA
GCGCGAAATTTCTTTAGTAGCTTCGACGCAAAAACTTTGGTATCGACGGGGAGCTTTGGG
AAATGGAACGAAGACGCAGAATGGGAA--GTTGTCCGGTTCGGCGTTAGTTGTAGTTTCA
TTTCCACCGTAGCTGAGCTCCTTTCCGCCCG-----------------------------

>Pokey-4-1
------------------------------------------------------------
----GAAGCCGGTGGTTG--GATAGATATCGAAGGGAAGGCGAAAGAGGCGAAGAGA-AA
GCGCGAAATTTCTTTAGTAGCTTCGACGCAAAAACTTTGGTATCGACGGGGAGCTTTGGG
AAATGGAACGAAGACGAAGAATGGGAA--GTTGTCCGGTTCGGCGTTAGTTGTAGTTTCA
TTTCCACCGTAGCTGAGCTCCTTTCCGCCCG-----------------------------

>Pokey-70-1
------------------------------------------------------------
----GAAGCCGGTGGTTG--GATAGATATCGAAGGGAAGGCGAAAGAGGCGAAGAGA-AA
GCGCGAAATTTCTTTAGTAGCTTCGACGCAAAAACTTTGGTATCGACGGGGAGCTTTGGG
AAATGGAACGAAGACGCAGAATGGGAA--GTTGTCCGGTTCGGCGTTAGTTGTAGTTTCA
TTTCCACCGTAGCTGAGCTCCTTTCCGCCC------------------------------

>Pokey-15-1
------------------------------------------------------------
----GAAGCCGGTGGTTG--GATAGATATCGAAGGGAAGGCGAAAGAGGCGAAGAGA-AA
GCGCGAAATTTCTTTAGTAGCTTCGACGCAAAAACTTTGGTATCGACGGGGAGCTTTGGG
AAATGGAACGAAGACGCAGAATGGGAA--GTTGTCCGGTTCGGCGTTAGTTGTAGTTTCA
TTTCCACCGTAGCTGAGCTCCTTTCCGCCC------------------------------

>Pokey-6-1
------------------------------------------------------------
----GAAGCCGGTGGTTG--GATAGATATCGAAGGGAAGGCGAAAGAGGCGAAGAGA-AA
GCGCGAAATTTCTTTAGTAGCTTCGACGCAAAAACTTTGGTATCGACGGGGAGCTTTGGG
AAATGGAACGAAGACGCAGAATGGGAA--GTTGTCCGGTTCGGCGTTAGTTGTAGTTTCA
TTTCCACCGTAGCTGAGCTCCTTTCCGCCC------------------------------

>Pokey-20-1
------------------------------------------------------------
----GAAGCCGGTGGTTG--GATAGATATCGAAGGGAAGGCGAAAGAGGCGAAGAGA-AA
GCGCGAAATTTCTTTAGTAGCTTCGACGCAAAAACTTTGGTATCGACGGGGAGCTTTGGG
AAATGGAACGAAGACGCAGAATGGGAA--GTTGTCCGGTTCGGCGTTAGTTGTAGTTTCA
TTTCCACCGTAGCTGAGCTCCTTTCCGCCC------------------------------

>Pokey-38-1
------------------------------------------------------------
----GAAGCCGGTGGTTG--GATAGATATCGAAGGGAAGGCGAAAGAGGCGAAGAGA-AA
GCGCGAAATTTCTTTAGTAGCTTCGACGCAAAAACTTTGGTATCGACGGGGAGCTTTGGG
AAATGGAACGAAGACGCAGAATGGGAA--GTTGTCCGGTTCGGCGTTAGTTGTAGTTTCA
TTTCCACCGTAGCTGAGCTCCTTTCCGCCC------------------------------

>Pokey-41-1
------------------------------------------------------------
----GAAGCCGGTGGTTG--GATAGATATCGAAGGGAAGGCGAAAGAGGCGAAGAGA-AA
GCGCGAAATTTCTTTAGTAGCTTCGACGCAAAAACTTTGGTATCGACGGGGAGCTTTGGG
AAATGGAACGAAGACGCAGAATGGGAA--GTTGTCCGGTTCGGCGTTAGTTGTAGTTTCA
TTTCCACCGTAGCTGAGCTCCTTTCCGCCC------------------------------

>Pokey-22-1
------------------------------------------------------------
----GAAGCCGGTGGTTG--GATAGATATCGAAGGGAAGGCGAAAGAGGCGAAGAGA-AA
GCGCGAAATTTCTTTAGTAGCTTCGACGCAAAAACTTTGGTATCGACGGGGAGCTTTGGG
AAATGGAACGAAGACGCAGAATGGGAA--GTTGTCCGGTTCGGCGTTAGTTGTAGTTTCA
TTTCCACCGTAGCTGAGCTCCTTTCCGCCC------------------------------

>Pokey-1-2
------------------------------------------------------------
----------GGTGGTTG--GATAGATATCGAAGGGAAGGCGAAAGAGGCGAAGAGA-AA
GCGCGAAATTTCTTTAGTAGCTTCGACGCAAAAACTTTGGTATCGACGGGGAGCTTTGGG
AAATGGAACGAAGACGCAGAATGGGAA--GTTGTCCGGTTCGGCGTTAGTTGTAGTTTCA
TTTCCACCGTAGCTGAGCTCCTTTCCG---------------------------------

>Pokey-5-1
------------------------------------------------------------
----GAAGCCGGTGGTTG--GATAGATATCGAAGGGAAGGCGAAAGAGGCGAAGAGA-AA
GCGCGAAATTTCTTTAGTAGCTTCGACGCAAAAACTTTGGTATCGACGGGGAGCTTTGGG
AAATGGAACGAAGACGCAGAATGGGAA--GTTGTCCGGTTCGGCGTTAGTTGTAGTTTCA
TTTCCACCGTAGCTGAGCTCCTTTCCGCCC------------------------------

>Pokey-9-2
------------------------------------------------------------
----GAAGCCGGTGGTTG--GATAGATATCGAAGGGAAGGCGAAAGAGGCGAAGAGA-AA
GCGCGAAATTTCTTTAGTAGCTTCGACGCAAAAACTTTGGTATCGACGGGGAGCTTTGGG
AAATGGAACGAAGACGCAGAATGGGAA--GTTGTCCGGTTCGGCGTTAGTTGTAGTTTCA
TTTCCACCGTAGCTGAGCTCCTTTCCG---------------------------------

>Pokey-17-2
------------------------------------------------------------
----GAAGCCGGTGGTTG--GATAGATATCGAAGGGAAGGCGAAAGAGGCGAAGAGA-AA
GCGCGAAATTTCTTTAGTTGCTTCGACGCAAAAACTTTGGTATCGACGGGGAGCTTTGGG
AAATGGAACGAAGACGCAGAATGGGAA--GTTGTCCGGTTCGGCGTTAGTTGTAGTTTCA
TTTCCACCGTAGCTGAGCTCCTTTCCG---------------------------------

>Pokey-14-1
------------------------------------------------------------
----GAAGCCGGTGGTTG--GATAGATATCGAAGGGAAGGCGAAAGAGGCGAAGACA-AA
GCGCGAAATTTCTTTAGTAGCTTCGACGCAAAAACTTTGGTATCGACGGGGAGCTTTGGG
AAATGGATCGAAGACGCAGAATGGGAA--GTTGTCCGGTTCGGCGTTAGTTGTAGTTTCA
TTTCCACCGTAGCTGAGCTCCTTTCCG---------------------------------

>Pokey-27-1
------------------------------------------------------------
----GAAGCCGGTGGTTG--GATAGATATCGAAGGGAAGGCGAAAGAGGCGAAGAGA-AA
GCGCGAAATTTCTTTAGTAGCTTCGACGCAAAAACTTTGGTATCGACGGGGAGCTTTGGG
AAATGAAACGAAGACGCAGAATGGGAA--GTTGTCCGGTTCGGCGTTAGTTGTAGTTTCA
TTTCCACCGTAGCTGAGCTCCTTTCCGCCC------------------------------

>pcPokeyL-1
---------------------------------------------GGTCGAAAGAAATGG
GATCGAG--CGATGGTTG--GATAGATATCGAAGGGAAGGCGAAAGAGGCGAAAAGGAAA
GCGCGAAATTTCTTTAGTAGCTTTGACGCAAAAACTTTGGTATCGACGGGGAGCTTTGGG
AAATGGAACGAAGACGCAGAATGGGAA--GTTGTCCGATTCGGCGTTAGTTGTAGTTTCA
TTTCCATCGTAGCTGAGCTCCTTTCCGACCA-----------------------------

>Pokey-11-1
------------------------------------------------------------
----GAG--CGATGGTTG--GATAGATATCGAAGGGAAGGCGAAAGAAGCGAAGAG-TTA
GCGCGAAATTTCTTTAGTAGCTTTGACGCAAAAACTTTGGTATCGACGGGGAGCTTTGGG
AAATGGAACGAAGACGCAGAATGGGAA--GTTGTCCGATTCGGCGTTAGTTGTAGTTTCA
TTTCCATCGTAGCTGAGCTCCTTTCCG---------------------------------

>Pokey-67-1
------------------------------------------------------------
----GAG--CGATGGTTG--GATAGATATCGAGGGGAAGGCGAAAGAAGCGAGGAG-AAA
GCGCGAAATTTCTTTAGTAGCTTCGACGCAAAAACTTTGGTATCGACGGGGAGCTTTGGG
AAATGGAACGAAGACGCAGAATGGGAA--GTTGTCCGGTTCGGCGTTAGTTGTAGTTTCA
TTTCCATCGTAGCTGAGCTCCTTTCC----------------------------------

>Pokey-21-1
------------------------------------------------------------
----GAG--CGATGGTTG--GATAGATATCGAAGGGAAGGCGAAAGAAGCGAAGAG-AAA
GCGCGAAATTTCTTTAGTAGCTTCGACGCAAAAACTTTGGTATCGACGGGGAGCTTTGGG
AAATGGAACGAAGACGCAGAATGGGAA--GTTGTCCGGTTCGGCGTTAGTTGTAGTTTCA
TTTCCATCGTAGCTGAGCTCCTTTCCGCCCG-----------------------------

>Pokey-31-1
------------------------------------------------------------
----GAG--CGATGGTTG--GATAGATATCGAAGGGAAGGCGAAAGAAGCGAAGAG-AAA
GCGCGAAATTTCTTTAGTAGCTTCGACGCAAAAACTTTGGTATCGACGGGGAGCTTTGGG
AAATGGAACGAAGACGCAGAATGGGAA--GTTGTCCGGTTCGGCGTTAGTTGTAGTTTCA
TTTCCATCGTAGCTGAGCTCCTTTCCG---------------------------------

>Pokey-58-1
------------------------------------------------------------
----GAG--CGATGGTTG--GATAGATATCGAAGGGAAGGCGAAAGAAGCGAAGAG-AAA
GCGCGAAATTTCTTTAGTAGCTTCGACGCAAAAACTTTGGTATCGACGGGGAGCTTTGGG
AAATGGAACGAAGACGCAGAATGGGAA--GTTGTCCGGTTCGGCGTTAGTTGTAGTTTCA
TTTCCAACGTAGCTGAGCTCCTTTCCG---------------------------------

>Pokey-26-1
------------------------------------------------------------
----GAG--CGATGGTTG--GATAGATATCGAAGGGAAGGCGAAAGAAGCGAAGAG-AAA
GCGCGAAATTTCTTTAGTAGCTTCGACGCAAAAACTTTGGTATCGACGGGGAGCTTTGGG
AAATGGAACGAAGACGCAGAATGGGAA--GTTGTCCGGTTCGGCGTTAGTTGTAGTTTCA
TTTCCAACGTAGCTGAGCTCCTTTCCG---------------------------------

>Pokey-63-1
------------------------------------------------------------
----GAG--CGATGGTTG--GATAGATATCGAAGGGAAGGCGAAAGAAGCGAAGAG-AAA
GCGCGAAGTTTCTTTAGTAGCTTCGACGCAAAAACTTTGGTATCGACGGGGAGCTTTGGG
AAATGGAACGAAGACGCAGAATGGGAA--GTTGTCCGTTTCGGCGTTAGTTGTAGTTTCA
TTTCCAACGTAGCTGAGCTCCTTTCCG---------------------------------

>Pokey-54-3
------------------------------------------------------------
----GAAGCCGGTGGTTG--GATAGATATCGAAGGGAAGGCGAAAGAGGCGAAGAGA-AA
GCGCGAAATTTCTTTAGTAGCTTTGACGCAAAAACTTTGGTATCGACGGGGAGCTTTGGG
AAATGGAACGAAGACGCAGAATGGGAA--GTTGTCCGGTTCGGCGTTAGTTGTAGTTTCA
TTTCCATCGTAGCTGAGCTCCTTTCCG---------------------------------

>Pokey-26-5
------------------------------------------------------------
----GAAGCCGGTGGTTG--GATAGATATCGTAGGGAAGGCGAAAGAGGCGAAGAGA-AA
GCGCGAAATTTCTTTAGTAGCTTCGACGCAAAAACTTTGGTATCGACGGGGAGCTTTGGG
AAATGGAACGAAGACGCAGAATGGGAA--GTTGTCCGGTTCGGCGTTAGTTGTAGTTTCA
TTTCCATCGTAGCTGAGCTCCTTTCCG---------------------------------

>Pokey-26-3
------------------------------------------------------------
----GAAGCCGGTGGTTG--GATAGATATCGTAGGGAAGGCGAAAGAGGCGAAGAGA-AA
GCGCGAAATTTCTTTAGTAGCTTCGACGCAAAAACTTTGGTATCGACGGGGAGCTTTGGG
AAATGGAACGAAGACGCAGAATGGGAA--GTTGTCCGGTTCGGCGTTAGTTGTAGTTTCA
TTTCCATCGTAGCTGAGCTCCTTTCCG---------------------------------

>Pokey-25-1
------------------------------------------------------------
----GAAGCCGGTGGTAG--GATAGATATCGAAGGGAAGGCGAAAGAGGCGAAGAGA-TA
GCGCTAACTGTCTTTAGTAGCTTCGACGCAAAAACTTTGGTATCGACGGGGAGCTTTGGG
AAATGGAACGAAGACGCAGAATGGGAA--GTTGTCCGGTTCGGCGTTAGTTGTAGTTTCA
TTTCCACCGTAGCTGAGCTCCTTTCCACCC------------------------------

>Pokey-45-1
------------------------------------------------------------
----GAAGCCGGTGGTTG--GATAGATATCGAAGGGAAGGCGAAAGAGGCGAAGAGA-TA
GCGCAAACTGTCTTTAGTAGCTTCGACGCAAAAACTTTGGTATCGACGAGGAGCTTTGGG
AAATGGAACGAAGACGCAGAATGGGAA--GTTGTCCGGTTCGGCGTTAGTTGTAGTTTCA
TTTCCACCGTAGCTGAGCTCCTTTCCGCCCG-----------------------------

>Pokey-25-2
------------------------------------------------------------
--TCGAAGCCGGTGGTTG--GATAGATATCGAAGGAAAGGCGAAAGAGGCGAAGAGA-TA
GCGCTAACTGTCTTTAGCAGCTTCGACGCAAAAACTTTGGTATCGGCGGGGAGCTTTGGG
AAATGGAACGAAGACGCAGAATGGGAA--GTTGTCCGGTTCAGCGTTAGTTGTAGTTTCA
TTTCCTCCGTAGCAAAGCTTCTTTCCG---------------------------------

>pcPokeyS-1
------------------------------------------------------------
----GAAGCTGGTGGTTG--GATAGATATCGAAGGGAAGGTGAAAGAGGCGAAGAGA-AG
GCGCAAAACTTCTTTAGTAGCTTCGACGCAAAAACTTTGGTATCGACGGGGAGCTTTGGG
AAATGGAACGAAGACGCAGAATGGGAA--GTTGTCCGGTTCGGCGTTAGTTGTAGTTTCA
TTTCCAACGTAGCTGAGCTCCTTTCCGCCCG-----------------------------

>Pokey-11-3
------------------------------------------------------------
----GAAGCCGGTGGTTG--GATAGATATCGAAGGGAAGGCGAAAGAGGTGAAAAGGAAA
GCGCGAAATTTCTTTAGTAGCTTCGACGCAAAAACTTTGGTATCGACGGGGAGCTTTGAG
AAATGGAACGAAGACGCAGAATGGGAA--GTTGTCCGGTTCGGCGTTAGTTGTAGTTTCA
TTTCCACCGTAGCTGAGCTCCTTTCCGCCCG-----------------------------

>Pokey-23-1
------------------------------------------------------------
----GAAGCCGGTGGTTG--GATAGATATCGAAGGGAAGGCGAAAGAGGCGAAAAGG-AA
GCGCGAAATTTCTTTAGTAGCTTCGACGCAAAAACTTTGGTATCGACGGGGAGCTTTGAG
AAATGGAACGAAGACGCAGAATGGGAA--GTTGTCCGGTTCGGCGTTAGTTGTAGTTTCA
TTTTCACCGTAGCTGAGCTCCTTTCCG---------------------------------

>Pokey-5-2
------------------------------------------------------------
----GAAGCCGGTGGTTG--GATAGATATCTAAGGAAAGGCGAAAGAGGCGAAAAGGAAA
GCGCGAAATTTTTTTAGTAGCTTCGACGCAAAAACTTTGGTATCGACGGGGAGCTTTGAG
AAATGGAACGAAGACGCAGAATGGGAA--GTTGTCCGGTTCGGCGTTAGTTGTAGTTTCA
TTTCCACCGTAGCTGAGCTCCTTTCCGTCC------------------------------

>Pokey-6-2
------------------------------------------------------------
----GAAGCCGGTGGTTG--GATAGATATCTAAGGGAAGGCGAAAGAGGCGAAAAGGAAA
GCGCGAAATTTTTTTAGTAGCTTCGACGCAAAAACTTTGGTATCGACGGGGAGCTTTGAG
AAATGGAACGAAGACGCAGAATGGGAA--TTTGTCCGGTTCGGCGTTAGTTGTAGTTTCA
TTTCCACCGTAGCTGAGCTCCTTTCCG---------------------------------

>Pokey-38-2
------------------------------------------------------------
----GAAGCCGGTGGTTG--GATAGATATCTAAGGGAAGGCGAAAGAGGCGAAAAGGAAA
GCGCGAAATTTTTTTAGTAGCTTCGACGCAAAAACTTTGGTATCGACGGGGAGCTTTGAG
AAATGGAACAAAGACGCAGAATGGGAA--GTTGTCCGGTTCGGCGTTAGTTGTAGTTTCA
TTTCCACCGTAGCTGAGCTCCTTTCCGCCCG-----------------------------

>Pokey-20-2
------------------------------------------------------------
----GAAGCCGGTGGTTG--GATAGATATCTAAGGGAAGGCGAAAGAGGCGAAAAGGAAA
GCGCGAAATTTTTTTAGTAGCTTCGACGCAAAAACTTTGGTATCGACGGGGAGCTTTGAG
AAATGGAACGAAGACGCAGAATGGGAA--GTTGTCCGGTTCGGCGTTAGTTGTAGTTTCA
TTTCCACCGTAGCTGAGCTCCTTTCCGCCCG-----------------------------

>Pokey-7-2
------------------------------------------------------------
----GAAGCCGGTGGTTG--GATAGATATCTAAGGGAAGGCGAAAGAGGCGAAAAGGAAA
GCGCGAAATTTTTTTAGTAGCTTCGACGCAAAAACTTTGGTATCGACGGGGAGCTTTGGG
AAATGGAACGAAGACGCAGAATGGGAA--GTTGTCCGGTTCGGCGTTAGTTGTAGTTTCA
TTTCCACCGTAGCTGAGCTCCTTTCCG---------------------------------

>Pokey-17-1
------------------------------------------------------------
----GAAGCCGGTGGTTG--GATAGATATCGAAGGGAAGGCGAAAGAGGCGAAAAGGAAA
GCGCGAAATTTTTTTAGTAGCTTCGACGCAAAAACTTTGGTATCGACGGGAAGCTTTGAG
AAATGGAACGAAGACGCAGAATGGGAA--GTTGTCCGGTTCGGCGTTAGTTGTAGTTTCA
TTTCCACCGTAGCTGAGCTCCTTTCCGCCCG-----------------------------

>Pokey-46-2
------------------------------------------------------------
----GAAGCCGGTGGTTG--GATAGATATCGAAGGGAAGGCGAAAGAGGCGAAAAGGAAA
GCGCGAAATTTTTTTAGTAGCTTCGACGCAAAAACTTTGGTATCGACGGGGAGCTTTGGG
AAATGGAACGAAGACGCAGAATGGGAA--TTTGTCCGGTTCGGCGTTAGTTGTAGTTTCA
TTTCCACCGTAGCTGAGCTCCTTTCCG---------------------------------

>Pokey-55-2
------------------------------------------------------------
----GAAGCCGGTGGTTG--GATAGATATCGAAGGGAAGGCGAAAGAGGCGAAAAGGAAA
GCGCGAAATTTTTTTAGTAGCTTCGACGCAAAAACTTTGGTATCGACGGGGAGCTATGGG
AAATGGAACGAAGACGCAGAATGGGAA--GTTGTCCGGTTCGGCGTTAGTTGTAGTTTCA
TTTCCACCGTAGCTGAGCTCCTTTCCG---------------------------------

>Pokey-45-2
------------------------------------------------------------
----GAAGCCGGTGGTTG--GATAGATATCGAAGGGAAGGCGAAAGAGGCGAAAAGGAAA
GCGCGAAATTTTTTTAGTAGCTTCGACGCAAAAACTTTGGTATCGACGGGGAGCTTTGGG
AAATGGAACGAAGACGCAGAATGGGAA--GTTGTCCGGTTCGGCGTTAGTTGTAGTTTCA
TTTCCACCGTAGCTGAGCTCCTTTCCG---------------------------------

>Pokey-4-2
------------------------------------------------------------
----GAAGCCGGTGGTTG--GATAGATATCGAAGGGAAGGCGAAAGAGGCGAAAAGG-AA
GCGCGAAATTTCTTTAGTAGCTTCGACGCAAAAACTTTGGTATCGACGGGGAGCTTTGGG
AAATGGAACGAAGACGCAGAATGGGAA--GTTGTCCGGTTCGGCGTTAGTTGTAGTTTCA
TTTCCACCGTAGCTGAGCTCCTTTCCG---------------------------------

>Pokey-20-3
------------------------------------------------------------
----GAAGCCGGTGGTTG--GATAGATATCGAAGGGAAGGCGAAAGAGGCGAAAAGG-AA
GCGCGAAATTTCTTTAGTAGCTTCGACGCAAAAACTTTGGTATCGACGGGGAGCTTTGGG
AAATGGAACGAAGACGCAGAATGGGAA--GTTGTCCGGTTCGGCGTTAGTTGTAGTTTCA
TTTCCACCGTAGCTGAGCTCCTTTCCG---------------------------------

>Pokey-27-3
------------------------------------------------------------
----GAAGCCGGTGGTTG--GATAGATATCGAAGGGAAGGCGAAAGAGGCGAAAAGG-AA
GCGCGAAATTTCTTTAGTAGCTTCGACGCAAAAACTTTGGTATCGACGGGGAGCTTTGGG
AAATGGAACGAAGACGCAGAATGGGAA--GTTGTCCGGTTCGGCGTTAGTTGTAGTTTCA
TTTCCACCGTAGCTGAGCTCCTTTCCG---------------------------------

>pcPokeyL-2
-------------------------------------------------GAATGAAATGA
ATTTGAAGCCGGTGGTTG--GATAGATATCGAAGGGAAGGCGAAAGAGGCGAAAAGGAAA
GCGCGAAATTTCTTTAGTAGCTTCGACGCAAAAACTTTGGTATCGATGGGGAGCTTTGGG
AAATGGAACGAAGACGCAGAATGGGAA--GTTGTCCGGTTCGGCGTTAGTTGTAGTTTCA
TTTCCACCGTAGCTGAGCTCCTTTCCGCCCG-----------------------------

>Pokey-27-2
------------------------------------------------------------
----GAAGCCGGTGGTTG--GATAGATATCGAAGGGAAGGCGAAAGAGGCGAAAAGG-AA
GCGCGAAATTTCTTTAGTAGCTTCGACGCAAAAACTTTGGTATCGACGGGGAGCTTAGGG
AAATGGAACGAAGACGCAGAATGGGAA--GTTGTCCGGTTCGGCGTTAGTTGTAGTTTCA
TTTCCACCGTAGCTGAGCTCCTTTCCGCCC------------------------------

>pcPokeyL-3
------------------------------------------------------------
----GAAGCCGGTGGTTG--GATAGATATCGAAGGGAAGGCGAAAGAGGCGAAAAGGAAA
GCGCGAAATTTCTTTAGTAGCTTCGACGCAAAAACTTTGGTATCGATGGGGAGCTTTGGG
AAATGGAACGAAGACGCAGAATGGGAA--GTTGTCCGGTTCGGCGTTAGTTGTAGTTTCA
TTTCCATCGTAGCTGAGCTCCTTTCCGTCCA-----------------------------

>Pokey-63-3
------------------------------------------------------------
----GAAGCCGGTGGTTG--GATAGATATCGAAGGGAAGGCGAAAGAGGCGAAAAGGAA-
GCGCGAAATTTCTTTAGTAGCTTCGACGCAAAAACTTTGGTATCGACGGGGAGCTTTGGG
AAATGGAACGAAGACGCAGAATGGGAA--GTTGTCCGGTTCGGCGTTAGTTGTAGTTTCA
TTTCCATCGTAGCTGAGCTCCTTTCCG---------------------------------

>Pokey-11-4
------------------------------------------------------------
----GAAGCCGGTGGTTG--GATAGATATCGAAGGGAAGGCGAAAGAGGCGAAAAGGAAA
GCGCGAAATTTCTTTAGTAGCTTCGACGCAAAAACTTTGGTATCGACGGGGAGCTTTGGG
AAATGGAACGAAGACGCAGAATGGGAA--GTTGTCCTGTTCGGCGTTAGTTGTAGTTTCA
TTTCCATCGTAGCTGAGCTCCTTTCCG---------------------------------

>Pokey-21-2
------------------------------------------------------------
----GAAGCCGGTGGTTG--GATAGATATCGAAGGGAAGGCGAAAGAGGCGAAAAGGAAA
GCGCGAAATTTCTTTAGTAGCTTCGACGCAAAAACTTTGGTATCGACGGGGAGCTTTGGG
AAATGGAACGAAGACGCAGAATGGGAA--GTTGTCCGGTTCGGCGTTAGTTGTAGTTTCA
TTTCCATCGTAGCTGAGCTCCTTTCCG---------------------------------

>pcPokeyS-3
------------------------------------------------------------
----GAAGCCGGTGGATG--GATAGATATCGAAGGGAAGGCGAAAGAGGCGAAAAGGAAA
GCGCGAAATTTCTTTAGTAGCTTCGACGCAAAAACTTTGGTATCGACGGGGAGCTTTGGG
GAATGGAACGAAGACGCAGAATGGGAA--GTTGTCCGGTTCGGCGTTAGTTGTAGTTTCT
TTTCCATCGTAGCTGAGCTCCTTTCCG---------------------------------

>pcPokeyS-2
------------------------------------------------------------
----GAAGCCGGTGGTTG--GATAGATATCGAAGGGAAGGCGAAAGAGGCGAAAAGGAAA
GCGCAAAATTTCTTTAGTAGCTTCGACGCAAAAACTTTGGTATCGACGGGGAGCTTTGGG
AAATGGAACGAAGACGCAGAATGGGAA--GTTGTCCGGTTCGGCGTTAGTTGTAGTTTCA
CTTCCATCGTAGCTGAGCTCCTTTCCGCCCG-----------------------------

>Pokey-52-2
------------------------------------------------------------
----GAAGCCGTTGGTTG--GATAGATATCGAAGGGAAGGCGAAAGAGGCGAAAAGGAAA
GCGCAAAATTTCTTTAGTAGCTTCGACGCAAAAACTTTGGTATCGACGGGGAGCTTTGGG
AAATGGAACGAAGACGCAGAATGGGAA--GTTGTCCGGTTCGGCGTTAGTTGTAGTTTCA
TTTCCATCGTAGCTGAGCTCCTTTCCG---------------------------------

>Pokey-26-4
------------------------------------------------------------
----GAAGCCGGTGGTTG--GATAGATATCGAAGGGAAGGCGAAAGAGGCGAAAAGGAAA
GCGCGAAATTTCTTTAGTAGCTTCGACGCAAAAACTTTGGTATCGACGGGGAGCTTTGGG
AAATGGAACGAAGACGCAGAATGGGAA--GTTGTCCGGTTCGGCGTTAGTTGTAGTTTCA
TTTCCATCGTAGCTGAGCTCCTTTCCGCCCG-----------------------------

>Pokey-26-2
------------------------------------------------------------
----GAAGCCGGTGGTTG--GATAGATATCGAAGGGAAGGCGAAAGAGGCGAAAAGGAAA
GCGCGAAATTTCTTTAGTAGCTTCGACGCAAAAACTTTGGTATCGACGGGGAGCTTTGGG
AAATGGAACGAAGACGCAGAATGGGAA--GTTGTCCGGTTCGGCGTTAGTTGTAGTTTCA
TTTCCATCGTAGCTGAGCTCCTTTCCGCCCG-----------------------------

>Pokey-58-2
------------------------------------------------------------
----GAAGCCGGTGGTTG--GATAGATATCGAAGGGAAGGCGAAAGAGGCGAAAAGGAAA
GCGCGAAATTTCTTTAGTAGCTTCGACGCAAAAACTTTGGTATCGACAGGGAGCTTTGGG
AAATGGAACGAAGACGCAGAATGGGAA--GTTGTCCGGTTCGGCGTTAGTTGTAGTTTCA
TTTCCATCGTAGCTGAGCTCCTTTCCGCCCG-----------------------------

>Pokey-11-2
------------------------------------------------------------
----GAAGCCGGTGGTTG--GATAGATATCGAAGGGAAGGCGAAAGAGGCGAAAAGGAAA
GCGCGAAATTTCTTTAGTAGCTTCGACGCAAAAACTTTGGTATCGACGGGGAGCTTTGGG
AAATGGAACGAAGACGCAGAATGGGAA--GTTGTCCGGTTCGGCGTTAGTTGTAGTTTCA
TTTCCATCGTAGCTGAGCTCCTTTCCGCCCG-----------------------------

>Pokey-63-2
------------------------------------------------------------
----GAAGCCGGTGGTTG--GATAGATATCGAAGGGAAGGCGAAAGAGGCGAAAAGGAAA
GCGTGAAATTTCTTTAGTAGCTTCGACGCAAAAACTTTGGTATCGACGGGGAGCTTTGGG
AAATGGAACGAAGACGCAGAATGGGAA--GTTGTCCGGTTCGGCGTTAGTTGTAGTTTCA
TTTCCATCGTAGCTGAGCTCCTTTCCGCCCG-----------------------------

>Pokey-24-2
------------------------------------------------------------
----GAAGCCGGTGGTTG--GATAGATATCGAAGGGAAGGCGAAAGAGGCGAAGAG-AAA
GCGCGAAATTTCTTTAGTAGCTTCGACGCAAAAACTTTGATATCGAAGGGGAGCTTTGTG
GAATGGAACGAAGACGCAGAATGGGAA--GTTGTCCGGTTCG-CGTTAGTTGTAGTTTCA
TT-CCTCCGTAGCTGAGCTCCTTTCCG---------------------------------

>Pokey-3-3
------------------------------------------------------------
----GAAGCCGGTGGATG--GATAGATATTGAAGGGAAGGCGAAAGAGGCGAAGAGA-AA
GCGCGAAATTTCTTTAGTAGCTTCGACGCAAAAACTTTGGTATCGAAGGAGAGCTTTGTG
GAATGAAACGAAGACAAAGAATGGGAA--GTTGTCCGGTTCGGCGTTAGTTGTAGTTTCA
TTTCCACCGTAGCTGAGCTCCTTTCCG---------------------------------

>Pokey-24-1
------------------------------------------------------------
----GAG--CGATGGTTG--GATAGATATCGAAAGGAAGGCGAAAGAGGCGAAGAG-AAA
GCGCAAAATTTCTTTAGTAGCTTCGACGCAAAAACTTTGGTATCGACGGGGAGCTTTGTG
GAATGGAACGAAGACGCAGAATGGGAA--GTTGTCCGGTTCGGCGTTAGTTGTAGTTTCA
TT-CCTCCGTGGCAAAGCTCCTTTCCG---------------------------------

>Pokey-3-1
------------------------------------------------------------
--TCGAG--CGATGGTTG--GAAATATATCGAAGGGAAGGCGAAAGAGGCGAAGAGA-AA
GCGCGAAATTTCTTTAGTAGCTTCGACGCAAAAACTTTGATATCGAAGGGGAGCTTTGTG
GAATGGAACGAAGACGCAGAATGGGAA--GTTGTCCGGTTCGGCGTTAGTTGTAGTTTCA
T-TCCTCCGTGGCAAAGCTTCTTTCCG---------------------------------

>Pokey-54-1
------------------------------------------------------------
---GAAGC-CGGTGGTTG--GATAGATATCGAAGGGAAGGCGAAAGAGGCGAAGAGA-AA
GCGCGAAATTTCTTTAGTAGCTTTGACGAAAAAACTTTAGTATCGACGGGGAGCATTGTG
GAATGAAACGAAGACGCAGAATGGGAA--GTTGTCCGGTTCGGCGTTAGTTGTAGTTTCA
TTTCCTCCGTGGCAAAGCTCCTTTCCGCCCG-----------------------------

>Pokey-54-2
------------------------------------------------------------
----AAGC-CGGTGGTTG--GATAGATATCGAAGGGAAGGCGAAAGAGGCGAAGAGA-AA
GCGCGAAATTTCTTTAGTAGCTTTGACGCAAAAACTTTAGTATCGACG---AGCTTTGTG
GAATGAAACGAAGACGCAGAATGGGAA--GTTGTCCAGTTCGGTGTTAGTTGTAGTTTCA
TTTCCTCCGTGGCAAAGCTCCTTTCCGCCCG-----------------------------

>Pokey-40-1
------------------------------------------------------------
----GAAGCTGGTGGTTG--GATAGATATCGAAGGGAAGGCGAAAGAGGCGAAGAG-AAA
GCGCAAAATTTCTTTAGTAGCTTCGATGCAATAACTTAGGTATCGACGGGGAGCTTTGTG
GAATGAAACGAAGACAAAGAATTGGTA--GT-GTCCGGTTCAGCGTTGGTTGTAGTTTCA
TTTCCTCCGTAGCTGAGCTCCTTTCCGCCCG-----------------------------

>Pokey-43-1
------------------------------------------------------------
---------------------ATAAATATCGAAGGGAAGGCGAAAGAGGCGAAGAG-AAA
GCGCAAAATTTCTTTAGTAGCTTCGACGCAAAAACTTTGGTATCGACGGGGAGCATTGTG
GAATGGAACGAAGACAAAGAATTGGGA--GT-GTCCGGTTCAGCGTTGGTTGTAGTTTCA
TTTCCTCCGTAGCTGAGCTCCTTTCCACCCG-----------------------------

>Pokey-40-2
------------------------------------------------------------
----GAAGCCGGTTGTTG--GATAGATATCGAAGAGAAGGCGAAAGAGGCGAAGAG-AAA
GCGCAAAATTTCTTTAGTAGCTTCGACGCAAAAACTTT-----CGACGGGGAGCTTTGTG
GAATGGAACGAAGACAAAGAATTGGGA--GT-GTCCGGTTCAGCGTTGGTTGTAGGTTCA
TTTCCTCCGTAGCTGAGCTCCTTTCCG---------------------------------

>Pokey-43-2
------------------------------------------------------------
----GAAGCCGAAGGTTG--GATAGATATCGAAGGGAAGGCGAAAGAGGCTAAGAG-AAA
GCGCAAAATTTCTTTAGTAACTTCGACGCAAAAACTTTGGTTTCGACGGGGAGCTTTGTG
GAATGGAACGAAGACAAAGAATTGGGA--GT-GTCCGGTTCAGCGTTGGTTGTAGGTTCA
TTTCCTCCGTAGCTGAGCTCCTTTCCG---------------------------------

>Pokey-3-2
------------------------------------------------------------
----GAAACCGGTGGTTG--GATAGATATCGAAGGGAGGGCGAAAGAGGCGAAGAGA-AA
GCGCGAAATTTCTTTAGTAGCTTCGACGCAAAAACTTTGGTATCGAAGGAGAGCTTTGTG
GAATGAAACGAAGACAAAGAATTGGGA--G-TGTCCGGTTCGGCGTTGGTTGTAGTTTCA
TTTCCTCCGTGGCAAAGCTCCTTTCCGCCCG-----------------------------

>Pokey-32-2
------------------------------------------------------------
----GAA-GCGGTGGTTG--GATAGAT--CGAAGAAA---CGAAAGAGGCAAAAAGAATT
GCGCGAACAGTTCTTAGTAGTCTCGACGAAAA----TTCGTTCTA-CGGGGAGCTTTGTG
GAATGGAGCGAAGACAAAGAATTGGGATTGT-GTCCGGTTCGGCGTTGGTTGTAGTTTCA
TTTCCTCCGTGGCAAAGCTCCTTTCC----------------------------------

>Pokey-71-2
------------------------------------------------------------
----GAA-GCGGTGGTTG--AATAGAT--CGAAGAAA---CGAAAGAGGCAAAAAGAATT
GCGCGAACAGTTCTTAGTAGTTTCGACTTAAA----TTCGTTCTA-CGGGGAGCTTTGTG
GAATGGAGCGAAGACAAAGAATTGGGA--GT-GTCCGGTTCGGCGTTGGTTGTAGTTTCA
TTTCCTCCGTGGCAAAGCTCCTTTCCG---------------------------------
